# Supplementary material for: Topological Properties of Neuromorphic Nanowire Networks
Source: Front Neurosci. 2020 Mar 6;14:184. doi: 10.3389/fnins.2020.00184 (PMC7069063; doi:10.3389/fnins.2020.00184)
Supplement: Supplementary file 12 [file Data_Sheet_1.XLSX]

## Sheet: Table 1
	AgNW				WS β= 1				WS β = 0.5				WS β = 0				C Elegans
Number of Nodes	100	500	1000	2000	100	500	1000	2000	100	500	1000	2000	100	500	1000	2000	277
Number of Networks	11	10	9	9	1	1	1	1	1	1	1	1	1	1	1	1	1
Mean (Degree)	6.98	32.39	70.42	140.93	6	32	70	140	6	32	70	140	6	32	70	140	7.6
SD (Degree)	0.4	0.23	0.36	0.48	1.6	3.98	5.81	8.18	1.4634	3.55	5.02	7.29	0	0	0	0
Mean (PL)	3.65	2.96	2.77	2.65	2.74	2.05	1.94	1.93	2.8	2.11	1.95	1.93	8.76	8.27	7.64	7.65	2.69
SD (PL)	0.13	0.07	0.08	0.06	0.76	0.42	0.27	0.26	0.79	0.47	0.29	0.26	4.77	4.49	4.12	4.12	0.79
Mean (Circuit Rank)	237.55	7574.9	34203	138920	201	7471	34001	138001	201	7471	34001	138001	201	7471	34001	138001	1642
SD (Circuit Rank)	65.73	1323.2	6663.9	23768
Mean (CCoeff)	0.39	0.39	0.4	0.4	0.05	0.06	0.07	0.07	0.1	0.13	0.14	0.14	0.6	0.73	0.74	0.74	0.2
SD (CCoeff)	0.01	0.01	0	0
Mean (PCoeff)	0.22	0.29	0.31	0.31	0.57	0.85	0.87	0.89	0.52	0.7	0.7	0.69	0.2	0.16	0.17	0.19	0.41
SD (PCoeff)	0.23	0.22	0.22	0.23	0.17	0.03	0.02	0.01	0.18	0.09	0.07	0.06	0.21	0.2	0.2	0.2	0.25
Mean (MZ)	0	0	0	0	0	0	0	0	0	0	0	0	0	0	0	0	0
SD (MZ)	0.97	0.99	1	1	0.97	0.99	1	1	0.97	0.99	1	1	0.96	0.99	1	1	0.99
Table S1: Descriptive statistics for ASNs, Watts-Strogatz (WS) (Watts & Strogatz, 1998) with β of 0, 0.5 and 1, and C. Elegans networks.
